# Supplementary material for: Hypothermia Alleviates Reductive Stress, a Root Cause of Ischemia Reperfusion Injury
Source: Int J Mol Sci. 2022 Sep 3;23(17):10108. doi: 10.3390/ijms231710108 (PMC9456258; doi:10.3390/ijms231710108)
Supplement: Supplementary file 1 [file ijms-23-10108-s001.zip]

Archive with 1 entries (1 files):
- ijms-1865758-supplementary.pdf
